# Supplementary material for: Development of a Polyherbal Topical Gel for the Treatment of Acne
Source: Gels. 2023 Feb 17;9(2):163. doi: 10.3390/gels9020163 (PMC9956052; doi:10.3390/gels9020163)
Supplement: Supplementary file 1 [file gels-09-00163-s001.zip]

Archive with 1 entries (1 files):
- gels-2138817-supplementary.pdf
